# Supplementary material for: CNS-targeted base editing of the major late-onset Tay-Sachs mutation alleviates disease in mice
Source: J Clin Invest. 2025 Jun 17;135(16):e183434. doi: 10.1172/JCI183434 (PMC12352896; doi:10.1172/JCI183434)
Supplement: Supporting data values [file jci-135-183434-s107.xlsx]

## Sheet: Figure1D
		b-hexosaminidase activity
		WT fibroblasts		LOTS
			Untreated	+ABE	+ABE+sgRNA
		14.5062	-59.7399	-104.309	6.99882
		8.26934	-67.8928	-98.7151	4.57528
		9.58635	-66.158	-90.0977	3.68323
	pmol/min/mg	10.7873	0	0	5.08578
	SD	3.28731			1.71574

## Sheet: Figure1F
	Circle Seq potential off-targets were subjeted to PCR in gDNA from LOTS fibroblasts treated with ABE or without, and sequenced:
		ABE and sgRNA treated LOTS fibroblast		Untreated LOTS fibroblast
	HexA On-Target	81.0233	50.738	0.0697412	0.06
	Off-Target 1	0.049917		0.0456024
	Off-Target 2	0		0
	Off-Target 3	0.085896		0.0337915
	Off-Target 4	0.0611455		0.0289586
	Off-Target 5	0		0.0693034
	Off-Target 6	0.0396678		0.0800212
	Off-Target 7	0.0268183		0.0808248
	Off-Target 8	0.144007		0.275558
	Off-Target 9	0.132832		0.007791
	Off-Target 10	0.0127407		0.0920132
	Off-Target 11	0.0273183		0.056221

## Sheet: Figure2B
	Weight progresion hHEXA c.805G, HEXA c.805G/Neu3KO, hHEXA c.805A and hHEXA c.805A/Neu3KO- for female mice- in grams)
	HEXA c.805G females								21.5	21.1	21.4	21	21.3	21.7	22.4	23.3	22.8	22.6	23.7	22.4	23.9	24.1	24.8	24.4	25	25.7	25	24.6	24.1	24.2	24.9	24.4	24.5	24.6	25	25.5	25.9	26.1	25	26.8	27	28.2	26	27.8	27.7	29.4	30	31.8
									19.3	20.4	19.8	20.8	20.4	20.9	21.4	21.7	22.4	22.4	24	22.2	22.7	23.4	23.6	23.3	23.7	24.1	23.1	23.6	23.7	23.6	24.1	23.9	25.3	24.4	24.8	24.5	25.1	25.9	26.3	25.6	25.5	26.2	27.4	29.6	27	28	28.4	34.7
									19.3	20.6	20.4	21	20.3	21.9	21.5	22.3	22.6	22.4	22.7	22.6	23.1	24.2	23.9	23.7	23.5	23.3	23.5	23.6	23.3	24.7	24.5	24	25.2	25.2	26.5	25.4	24.7	25.3	25	26.7	26.2	26.8	27	27.1	26.3	26.9	28.5	31.4
									20.9	20.9	20.9	20.7	21.5	22.2	22.5	22.8	22.9	22.4	24	22.8	22.8	23.6	23.7	25.2	23.9	24.3	24.1	25	24.2	25.1	24.5	24.5	25.9	25.2	26.3	26.8	29.6	26.1	26.9	28	28.5	28.8	29	30.7	29.6	30.9	30.8	36.4
				15	16	17.7	17.1	19.2	19.1	19.5	20.4	20.2	20.3	20.2	19.9	19.9	21.5	21.4	21.1	21.5	21	21.3	21.7	22.1	21.9	22.6	22	22	24.3	24.1	25.3	26.1	25	22.4	24.8	23.3	22.5	24.1	25	27.7	27.6	29.6	29.2	29.8	31.7			30
				16.4	17.1	19	18.3	19.1	19.2	20.3	20.9	20.9	20.8	20.9	20.9	21.2	22.5	22	22.6	23.3	22.1	22.1	22.9	23.3	23.4	22.8	22.9	22.8	23.6	22.3	23.4	24.1	24.8	24.2	23.7	25	25.4	27.4	27.1	26.6	26.7	28.3	27.7	27.8	29.1			26.6
				15.4	16.9	18.8	18.7	20.6	20.3	20.5	21.6	21.5	21.4	21.4	21.6	21.9	22.8	22.6	22.3	23.2	23	23.1	22	23.5	24.2	24.1	22.9	23.7	22.8	23.3	25	23	23.6	24.3	25.6	24.3	24.5	25.9	25.8	23.3	23.4	24.3	23.6	23.9	25.5			39.3
				14.8	16	17.1	17.5	18.3	17.9	18.9	19	19.7	19.2	19.4	19.2	19.5	20	19.8	20.3	20.6	20.3	20.3	20	20.6	20.4	21	20.8	21.2	22.1	20.9	21.4	22	22.8	22.3	22.6	23.6	23.4	24.1	23.5	23.8	24.3	24.1	24.5	24.9	25			34.3
				16.6	17.3	19.7	20	19.1	20.5	21.6	22.1	20.8	21.2	22.5	17.6	17	19.7	22.3	18.1	16.9	18.1	20.9	21.4	24	23.5	22	23.5
			14	16.6	19.6	19.8	19.6	20.6	20.8	20.8	21.5	22.7	22.3	22.5		22.1	22.6	22.6		24.2	24.1	24	24.1	24.1	23.6	24.2	25	24.4	26.7	25.5	25.3	25.7	23.1	27	28.8	28.8											35.5
		average	14	15.8	17.15	18.6833	18.5333	19.4833	19.88	20.46	20.8	20.93	20.87	21.36	20.7778	21.17	21.98	22.05	22.0889	21.97	22.11	22.7	22.81	23.42	23.31	23.41	23.28	23.4333	23.8667	23.7444	24.2667	24.1889	24.4667	24.4	25.3444	25.2444	25.1375	25.6125	25.575	26.0625	26.15	27.0375	26.8	27.7	27.7375	28.8	30.64	33.0625
		sd		0.829458	1.32174	1.08336	1.13959	0.923941	1.09219	0.776316	0.928559	0.788881	0.861588	1.01784	1.60295	1.88388	1.19052	0.870823	1.95796	2.038	1.83633	1.44068	1.49105	1.27958	1.28102	1.35191	1.28219	1.24097	1.27769	1.43885	1.2339	1.24544	1.06536	1.43788	1.7749	1.70082	2.10912	1.10251	1.19254	1.71709	1.69284	2.05283	1.99929	2.38088	2.27215	1.73397	2.90052	3.95978
		age (weeks)	4	5	6	7	8	9	10	11	12	13	14	15	16	17	18	19	20	21	22	23	24	25	26	27	28	29	30	31	32	33	34	35	36	37	38	39	40	41	42	43	44	45	46	47	48	61
	HEXA c.805G Neu3KO females			14.3	15.6	17.8	18	18	20	20	21	21.2	20.4	20.3	21.3	20.9	21.9	21.8	21.3	22.1	22.5	22.3	22.8	22.3	22.4	21.2
				15.7	15.9	17.5	18.5	18.2	19.8	20.1	20.7	21.2	21.5	20.8	21.7	21.5	22.2	22.3	22.3	22.7	23.1	22.9	22.7	23.3	23.7
				15.8	16.3	17.9	18.1	18.1	20.8	20.3	21	21.8	21..7	20.8	20.8	20.8	20.7	21.8
							19.6	20.5	21	22.3	22.3	23.4	22.9	22.9	24.3	24	23.9	22.5	24.9	24.7	25.5	25.3	25.6	25.9	27	26.5	26.4	27.3	27.2	27.7	28	28.2	28.5	28.5	29.1	28.9	29.5	30.9	29.2	30
							18.8	19	20.2	20.3	20.5	21.6	21.4	20.9	21.9	21.1	21.4	20.5	22.3	22	22.3	23	22.6	22.4	22.8	23.2	22.8	23.4	22.6	23.3	23.4	23.3	23.2	24.1	25.4	23.8	24.4	24.5	24.4	24.4
							19.5	19.2	20.4	21.2	21.4	21.8	21.5	21.2	22.4	22.4	21.7	21.3	23	22.5	22.4	22.7	23.4	23.7	23.7	23.7	23.4	24.4	24.3	25.2	24.9	24	24.2	24.3	24.8	25.3	25	25.5	25.6	26.1
					17.5	18.8	19.6	19.8	21	21	20.8	21.7	21.7	21.9	23.7	21.9	22.3	22.9	22.7	24.1	22	22.5	24.6	23.9	23.6	24.2	24.6	26.9	23.7	24.4	25.5	27.6	25.6	27.8	27.6	27.1	27	27.6	29.6	29.4	30	32.5	32.1	37.6
					18.4	18.7	19.1	20.5	20.1	21	20.4	21	20.8	20.8	22.4	21.7	22.2	23	23	22.2	22.6	22.8	23.3	23.7	23.4	23.5	24.8	24.6	23.6	23	24.7	24.7	24.4	25.4	25.9	26.5	24.3	25	24.2	26.4	26.1	27.2	28.3	40.7
					17.8	18.4	18.6	19.4	20.1	19.8	20.3	20.4	21.2	21.3	22.8	21.2	22.4	22.5	21.8	21.9	21.5	23.3	22.1	23.4	22.8	23	23.7	23.4	23.1	23.7	24.6	27.2	24.2	25.4	25	24.9	25.3	24.4	25.4	26.6	28.1	28.9	26.9	30.5
					17.9	19.4	19.4	20.6	21.4	22	22.4	21.7	22.6	21.7	24.1	22.3	24.6	23.9	23.4	22.9	23.6	23.1	23.1	25.9	26.1	24.5	27.9	25.2	24.8	25.5	28.1	25.3	25.9	28.7	29.7	27	27.4	27.4	30.3	29.9	32.5	32.8	31.8	41.5
			average	15.2667	17.0571	18.3571	18.92	19.33	20.48	20.8	21.08	21.58	21.5556	21.26	22.54	21.78	22.33	22.25	22.7444	22.7889	22.8333	23.1	23.3556	23.8333	23.9444	23.725	24.8	25.0286	24.1857	24.6857	25.6	25.7571	25.1429	26.3143	26.7857	26.2143	26.1286	26.4714	26.9571	27.5429	29.175	30.35	29.775	37.575
			sd	0.83865	1.10281	0.665475	0.608824	1.0144	0.532917	0.85375	0.743565	0.778603	0.789163	0.744162	1.18622	0.955452	1.14314	0.954812	1.03575	0.981637	1.16619	0.87892	1.09214	1.29711	1.56214	1.50024	1.79722	1.55854	1.51375	1.62422	1.78699	1.91037	1.73959	1.97098	2.01447	1.68763	1.91635	2.34643	2.63303	2.20594	2.72932	2.74773	2.5786	5.00758
			age (weeks)	5	6	7	8	9	10	11	12	13	14	15	16	17	18	19	20	21	22	23	24	25	26	27	28	29	30	31	32	33	34	35	36	37	38	39	40	41	42	43	44	50
			ttest	0.394831	0.89254	0.519146	0.386628	0.767055	0.13587	0.363796	0.466287	0.0801324	0.0894087	0.804807	0.0138504	0.373203	0.510996	0.630463	0.387763	0.289067	0.32624	0.481362	0.380395	0.494301	0.344565	0.646037	0.05899	0.0385098	0.65433	0.239715	0.0987802	0.0667366	0.352385	0.0409368	0.150726	0.275329	0.360986	0.370125	0.202861	0.167793	0.0373942	0.0393615	0.050771	0.000771854
	HEXA c.805A females
													22.1	23.1	24.7	25.1	25.7	28	25.7	26.7	26.7	26.4	28	28.2	28.5	28.9	29.6	29.9	30.9	30.7	30.6	31.3	31.9	32.7	31.2	30.9	34.2	33.8	34.4	35.5	35.6	35.6	36.5	37.1	37.8	38.7	37.8
									21.8	22.2	23.7	24.7	24.8	24	25.9	25	27.1	26.4	27.2	28.5	29	27.7	28	28.7	28.8	28.7	29.4	28.6	29.7	30.4	31.8	32.4	30.9	32.9	35.1	36.6	34.4	35.4	36.9	38	36.5	37.1	38.3	36.9	37.9
									21.9	22.5	23.7	23.4	25.2	25.6	26.1	26.5	27.8	27.2	27.8	27.8	28.3	29.1	29	29.1	30.1	30.4	30.8	30.1	31.3	31.4	32.3	32.7	32.1	34.6	35.2	35.5	35.3	36.6	37.4	37.7	37.9	39.5	40.6	40	40.4
									23.1	24.2	26.7
									22	22.9	26.2
						19.5	20.6	21.2	21.5	22.4
						19.5	20.8	21.2	22	23.1
						18.2	18.4	19.5	19.4	20.2	21.4	21.9	21.7	22.3	21.9	24.4	22.2	22.7	23	23.2	24.6	25.2	24	25	26.5	26.5	25.6	26.1	26.8	27.2	25.3	26.2	26.2	26	25.2	25.4	26.1	26.7	28.3	30.6	30.8	28.5
						18.5	19.2	20.4	20.5	21.9	21.7	22.4	23.1	22.5	23.4	23.8	24.1	25.9	25.2	26.6	26.9	28.5	29.6	31.6	30.7	31.4	32.1	32.4	33.9	33.5	34.9	34.4	37	36.2	37.1	36.3	38.1	40.4	38.5	38.4	38.6	47.5
						18.9	19.2	20.7	20.3	21.6	22.3	21.5	23.5	22.4	22.5	22.7	23.3	24.4	24	25.5	26.2	27.6	27.8	28.6	29.8	30	29.6	30.8	32.7	31	32.1	32.4	33.5	34.9	34.8	36	34.1	36.1	37.3	37.4	38.1	43
							21.9	22	23.4	23	24.8	25	25.7	26	26.5	29.5	29.2	29.3	29.6	30.7	32.3	34	35	36.2
									24.1	24.8	26	24.5	26.1	28.4	28.9	29.7	31	30.6	31.3	33.5	34	36.7	33.6	34	35.3	35.3	36.2	37	37.7	38.2	45.1
									17.2	17	18.1	18	19.1	19.2	18.2	18.3	18.6	19	19.8	20.8	21	21	20.9	21.1	22.3	22.1	23.2	23.3	23.5	23.7	27.2
				11.8	14.7	16.2	16.6	17.9	18.9	18.9	20.7	20	21	21.1	21.7	21.1	22.2	21.6
			average	11.8	14.7	18.4667	19.5286	20.4143	21.2385	21.9	23.2091	22.3778	23.23	23.46	23.98	24.61	25.12	25.51	25.9556	27.0333	27.6667	28.4667	28.4333	29.1667	29	29.1625	29.5625	29.775	30.8125	30.7625	32.4125	31.5667	31.9333	32.8833	33.1	33.45	33.7	34.8333	35.4667	36.2667	36.25	38.5333	38.4667	38	38.7	38.7	37.8
			sd			1.22746	1.75377	1.3533	1.93414	2.12211	2.65912	2.33548	2.2711	2.645	3.06804	3.5003	3.7502	3.60661	3.4979	3.77823	3.89358	4.62115	4.31103	4.50916	3.70058	3.82022	3.93226	4.08962	4.33571	4.24228	5.96045	2.8133	3.52401	3.61741	4.32019	4.47337	4.01447	4.5443	3.76439	2.95274	2.89327	6.52094	2.05508	1.73494	1.47309
			age	5	6	7	8	9	10	11	12	13	14	15	16	17	18	19	20	21	22	23	24	25	26	27	28	29	30	31	32	33	34	35	36	37	38	39	40	41	42	43	44	45	46	47	48
	HEXA c.805A Neu3KO females
														27	27.6	27.9	28.4	28.9	29	29.6	28	26.6	24.1	20.3	16.9
															29.8	29.1	29.8	30.2	28	28.5	28.1	28.1	22.4
						20.4	21.8	22	22.2	23.9	24.2	24.7	25.8	26.4	26.9	27.7	27.4	27.7	27.5	27.5	27.4	27.5	26.4	24.3	19.1
									23.3	23.9	24.1	25.6	26.9	27.9	27.4	27.7	28.3	27.2	27.3	27.7	26.9	25.2	24.1	22.7	18.8	17
					18.4	18.8	19.4	20.9	20.7	20.8	22.2	21.7	21.9	23.1	23	23.5	22.8	23	23	22.7	20.4	18.4
					18.5	18.8	20.5	21.5	22	21.4	22.4	23.7	25	25.1	25.4	25.3	25.3	25.9	25.5	25.9	25.7	25.3	23.6	20.8	18.7
				16.5	17.5	19	20.3	20.6	21.4	22	21.8	23.9	24.5	24.5	24.6	25.1	25.3	25.3	25	25.5	25.1	24.1	22.5	21.1	17.2
				16.4	17.3	19.4	19.8	21.1	21.4	22.5	23	24.1	25.8	25.7	26.2	26.1	27.3	27.3	27.7	27.2	26.6	26.7	26.1	24.4	18.2
				15.9	16.9	18.1	18.6	19.5	19.2	20.6	21.3	21.4	23.7	22.6	23.5	23.6	24.3	24.2	25.2	24	24	23.1	21.6	20.2	17.6
				16.8	18.5	20.1	19.9	21.8	22.5	23	23.5	24.9	25.5	25.4	25.8	27.2	26.7	26.1	26	26.5	27.3	20.1	14.1
			average	16.4	17.85	19.2286	20.0429	21.0571	21.5875	22.2625	22.8125	23.75	24.8875	25.3	26.02	26.32	26.56	26.58	26.42	26.51	25.95	24.51	22.7667	21.9714	18.0714	17
			sd	0.374166	0.703562	0.801487	0.994748	0.84628	1.24607	1.29166	1.06562	1.48901	1.53942	1.72627	2.03895	1.90718	2.12404	2.14621	1.79369	2.07067	2.34438	3.1803	3.62698	1.82183	0.851889
			age	5	6	7	8	9	10	11	12	13	14	15	16	17	18	19	20	21	22	23	24	25	26	27
			ttest			0.205398	0.512561	0.307574	0.655385	0.66935	0.696459	0.175473	0.0973635	0.0942788	0.0969329	0.19169	0.30469	0.430637	0.715904	0.708704	0.254671	0.0424139	0.00817563	0.00144135	3.87359e-06

## Sheet: Figure 2C
	Survivals HEXA c.805G and c.805A with WT Neu3 and Neu3KO in weeks
	HEXA c.805G			HEXA c.805G Neu3KO			HEXA c.805A			HEXA c.805A Neu3KO
	f	m		f	m		f	m		f	m
	78	75		61	86		76	89		24.2857	26
	78	75		77	84		76	89		25	26
	75	73		77	77		76	75		25	26
	75	73		77	77		76	61		27	27
	75	73		64	74		71	76		23	27
	75	73		66	74		71	71		25	25
	75	69		66	74		74	71		26	26
	73	69		66	64		74	71		26	26
	73	69		66	64		74	69		24	26
	73	66		66	64		46	69		27	26
	69	66		66	64		44	63		27	26
	69	66			66		47	63		27	27
	66	66			66		44	63		26	26
	66	66			66			63		27	26
	66	66						63		27	27
	66	66						63		27	26
	66	66						44		27	26
	66	66						19		27	24
	63	63						56		27	26
	62	63						39		27	26
	62	63								26	28
	60	62									24
	60	62									27
	60	62
	60	60
	61.9	61.9
	60.3	49
	51	60.3
		58.1
	All these mice were alive			All these mice were alive			All these mice were alive			Age of dead/terminal euthanized
	at the age shown in this			at the age shown in this			at the age shown in this
	table			table			table

## Sheet: Figure 2E
		Quantification of the Intensities of bands from HPTLC on Figure 2E:
		WT	Neu3KO	HEXA c.805G	HEXA c.805G Neu3KO	HEXA c.805A	HEXA c.805A Neu3KO
		4.11	3.98	3.35	3.2	33.09	192.84
		5.98	5.88	4.42	4.4	47.53	220.65
						15.98	209.5

## Sheet: Figure 2H
	Ataxia scores of untreated mice
1-	HEXA c.805A Neu3KO - total scores per week
		age in weeks		13	14	15	16	17	18	19	20	21	22	23	24	25	26	27
		age at start
	F479	13	f	1	1	1	2	2	3	3	4	4	5.5	8	9	14.5	16
	F482	13	m	1	1	1.5	1.5	2.5	2.5	3.5	4	7	7.5	7	11.5	13.5	17.5
	F483	13	f	0.5	1	1	2	2.5	3	3.5	4	4.5	4.5	9	10.5	12.5	16
	F485	13	m	0.5	1	1.5	1.5	2.5	2.5	3.5	4	5	5.5	7	11	11.5	17.5
	E735	17	m					2	2	4	5	4	4	8.5	9	12	15
	E736	17	m					0	2	2	5	4	4	5	9.5	13	15.5
	E737	17	m					2	2	3	5	4	8	7.5	8.5	11.5	15.5
	E739	17	m					0	2	3	4	3	8	4.5	13	12.5
	F433	17	m					0	2	4	9	6	8	9.5	10	12	16
	E732	21	f									7	5	6.5	10
	E726	21	f									4	6	8	13
	E564	21	f									2	2	5	10	11
	E678	19	f							0	0	3	4	5	6	9	10.5	16.5
	E680	19	f							0	0	3	7	6	9	12.5	15
	E683	19	m							0	0	3	5	6	7	8.5	10	16
	E729	18	m						0	2	3	4	5	6	9.5	9	11.5	16
			score average	0.75	1	1.25	1.75	1.5	2.1	2.42308	3.61538	4.21875	5.5625	6.78125	9.78125	11.6429	14.6667	16.1667
			SD	0.288675		0.288675	0.288675	1.14564	0.843274	1.51171	2.50128	1.42558	1.75	1.53806	1.85264	1.75881	2.56137	0.288675
			age (weeks)	12.7143	13.7143	14.7143	15.7143	16.7143	17.7143	18.7143	19.7143	20.7143	21.7143	22.7143	23.7143	24.7143	25.7143	26.7143
2-	HEXA c.805G Neu3KO- total scores per week
	age (weeks)		11	12	12.7143	13.7143	14.7143	15.7143	16.7143	17.7143	18.7143	19.7143	20.7143	21.7143	22.7143	23.7143	24.7143	25.7143	26.7143	27.7143	28.7143	29.7143	30.7143	31.7143	32.7143	33.7143	34.7143	35.7143	36.7143	37.7143	38.7143	39.7143	40.7143	41.7143	42.7143	43.7143	44.7143	45.7143	46.7143	47.7143	48.7143	49.7143	50.7143	51.7143	52.7143	53.7143
	K740	f	0	0
	K741	f	0	0
	K742	f	0	0
	K743	f	0	0
	K744	f	0	0
	K536	f				0	0	0	0	0
	K537	f				0	0	0	0	0
	K538	f				0	0	0	0	0
	K539	f				0	0	0	0	0
	K540	f				0	0	0	0	0
	K541	f				0	0	0	0	0
	K542	m				0	0	0	0	0
	K543	m				0	0	0	0	0
	K544	m				0	0	0	0	0
	K545	m				0	0	0	0	0
	H445	f																																			0	0
	H447	m																																			0	0
	H448	m																																			0	0
	H449	m																																			0	0
	M985	f																																										0	0
	M986	f																																										0	0
	M987	m																																										0	0
	M988	m																																										0	0
	M989	m																																										0	0
	M990	m																																										0	0
	M982	f																																										0	0
	M983	f																																										0	0
	scores		0			0	0	0	0																												0	0						0	0
	age (weeks)		11	12	12.7143	13.7143	14.7143	15.7143	16.7143	17.7143	18.7143	19.7143	20.7143	21.7143	22.7143	23.7143	24.7143	25.7143	26.7143	27.7143	28.7143	29.7143	30.7143	31.7143	32.7143	33.7143	34.7143	35.7143	36.7143	37.7143	38.7143	39.7143	40.7143	41.7143	42.7143	43.7143	44.7143	45.7143	46.7143	47.7143	48.7143	49.7143	50.7143	51.7143	52.7143	53.7143

## Sheet: Figure 3B
	A-to-G conversion (% of reads) in treated LOTS mice
	Brain			Spinal Cord			Liver
	control-treated	ABE-treated		control-treated	ABE-treated		control-treated	ABE-treated
	0.0064	9.49		0.072	10.7		0.055	0.14
	0.0319	7.62		0.099	6.3		0.082	0.152
	0.0624	13.75		0.078	10.9		0.068	0.186
	0.0804	8.45		0.08	11.1		0.112	0.05
		5.99			12.8			0.96
		7.24			17.7			1.48
		9.42			15.3			5.74
		13.87			9.7			0.21
		8.38
		12.11
		12.77
		13.8
		2.18
		5.26
		8.37
		8.78
		10.03
		9.97

## Sheet: Figure 3C
	Figure 3C
		Heatmap using conversion % from total reads (Brain- 21 weeks old)
		Protospacer sequence
	Mouse #	C	A	A	G	T	A
	1		6.1	8.61			5.03
	2		4.08	3.73			3.73
	3		6.03	3.02			5.87
	4		7.9	3.97			6.45
	5		4.61	10.21			6.24
	6		11.5	6.7			10.99
	7		12.41	8.32			12.45
	8		7.06	5.04			11.21
	9		3.22	4.67			3.17
	10		4.76	5.61			4.64
	11		3.45	8.81			4.9
	12		9.66	8.49			11.58
	13		6.26	11.02			11.02
	14		5.08	5.23			5.02
	15		8.69	4.15			6.94
	16		2.22	1.5			0
	17		3.31	9.77			6.97
	18		3.12	5.9			3.18
	19		3.86	10.62			7.01

## Sheet: Figure 3D
		Figure 3D
			Heatmap using conversion % from total reads (Spinal cord- 21 weeks old)
			Protospacer sequence
		Mouse #	C	A	A	G	T	A
		1		10.65	10.92			5.33
		2		11.22	12.52			5.41
		3		15.38	17.29			7.9
		4		13.47	15.26			6.8
		5		8.72	9.5			3.61
		6		6.61	7.3			3.05
		7		9.8	10.87			4.55

## Sheet: Figures 3E
		Figure 3E
		control-treated	ABE-treated
		17.8787	40.0886
		15.223	41.8208
		10.9161	24.908
		8.55827	29.6272

[truncated: 29 more sheets: Figure 4D , Figure 5A, Figure 5B , Figure 5C, Figure 5 D-G, Figure 5 H-J, Figure 6, Figure 7A, Figure 7B, Figure 7C, Figure 7D, Figure 7E, Fig 7F, Suppl Fig1A Samp1, Suppl Fig1A Samp2, Suppl Fig1B, Suppl Fig 2A , Suppl 2C  , Suppl Fig3 B, Suppl Fig3 D …]
